# Supplementary material for: The Influence of Acute Cold Stress on Intestinal Health of the Juvenile Chinese Soft-Shelled Turtle (Pelodiscus sinensis)
Source: Animals (Basel). 2026 Jan 14;16(2):256. doi: 10.3390/ani16020256 (PMC12837940; doi:10.3390/ani16020256)
Supplement: Supplementary file 1 [file animals-16-00256-s001.zip]

Archive with 1 entries (1 files):
- animals-4038305-supplementary.pdf
